# Supplementary material for: Gut-associated IgA+ immune cells regulate obesity-related insulin resistance
Source: Nat Commun. 2019 Aug 13;10:3650. doi: 10.1038/s41467-019-11370-y (PMC6692361; doi:10.1038/s41467-019-11370-y)
Supplement: Supplementary file 3 — Source Data [file 41467_2019_11370_MOESM3_ESM.xlsx]

## Sheet: Figure 1
Fig 1a, left
	NCD																							HFD
SB	2.09	1.77	3.24	3.04		0.4	1.32	1.59																1.46	3.36	2.31	1.6		0.24	0.61	1.45
PP	3.33	3.5	8.24		8.86	6.1	6.73		24.7	13.3	17.8				2.66	4.87	1.76	2.93	2.48		5.61	11.2	10.2	2.65	8.09	15.8		14.9	16.1	22.8		12.5	13.5	10.5	12.8	7.17		4.78	6	6.21	1.82	11.7		4.39	6.33	7.26
Fig 1a, right
	NCD																							HFD
SB	3296	18371	21496	14996		273	356	198																26499	21930	58288	34715		35	253	227
PP	20737	1243	11856		137387	72988	58589		116270	36515	123915				24178	25346	9088	29984	35377		33183	26006	85272	15338	11278	32251		58187	76366	43475		97643	47669	109463	43200	13623		48450	45036	121281	13013	112741		13459	28770	34158
Fig 1b, left
	NCD																							HFD
SB	4.28	13.5	14.5	12.9		5.82	4.23	15.1																19.6	11	21	27.3		6.64	6.54	13.4
PP	0.62	2.2	3.87		3.26	2.29	1.04		4.34	3.38	3.9				0.24	1.27	0.29	0.58	0.58		2.24	3.29	1.31	0.31	1.41	2.53		2.16	1.97	3.44		1.75	4.64	1.38	2.32	1		0.75	0.93	1.09	0.74	2.62		1.28	1.39	2.01
Fig 1b, right
	NCD																							HFD
SB	3296	18371	21496	14996		3966	1140	1878																26499	21930	58288	34715		979	2715	2093
PP	3861	781	5568		137387*	72988	58589		20430	9280	27150				2182	6610	1497	5935	8274		13250	7639	10952	1794	1966	5164		58187	76366	43475		13670	16384	14387	7830	1900		7602	6981	21288	5291	25246		3924	6318	9457
Fig 1c, left	NCD	HFD		Fig 1c, right	NCD	HFD
	2.54	0.7			26063	4133
	3.13	3.46			25541	8083
	3.1	2.23			27993	22719
	4.12	1.5			21115	5714.8
	3	1.11			16100.7	8515.98
	2.51	3.45			9767.52	18228
Fig 1d, left	NCD	HFD		Fig 1d, right	NCD	HFD
	17.3	2.62			177515.3*	15468.5
	9.49	4.68			77438.4	10932.5
	12	2.5			108360	25470
	12.1	6.17			100587	38747.6
	9.76	2.75			84033.6	33940.5
	12.4	10.9			79682.4	94612*
Fig 1e, left	NCD	HFD		Fig 1e, right	NCD	HFD
	1.73	0.15			8399.06	3767.4
	1.13	0.33			4935.44	10516.8
	0.4	0.3			14556.4	4672.8
	0.76	0.56			5325.6	2781.9
	1.86				21555.8
Fig 1f, left	NCD	HFD		Fig 1f, right	NCD	HFD
	1.15	0.095			15683.2	2637.18
	2.11	0.19			3441.82	5258.4
	0.39	0.21			19643.3	2690.4
	0.53	0.28			5192.46	1761.87
	2.51				14329
Fig 1h, left	NCD	HFD		Fig 1h, right	NCD	HFD
	32	27			42	6
	36	35			21	13
	42	36			17	7
	39	37			17	13
	16	57			26	16
	22	46			56	17
	38	22			50	19
	17	46			57	11
	19	45			53	19
	45	39			57	18
	49	24			10	15
	56	19			33	26
	47	31			17	33
	41	33			22	30
	32	34			28	22
	39	24			37	14
	50	24			62	40
	37	29			22	20
	33	30			25	38
	38	28			40	24
	35	21			12	9
	34	27			14	11
	36	38			41	10
	38	35			40	12
	22	37			65	20
	34	25			77	15
	27	22			79	18
	44	39			115	15
	39	38			102	32
	44	22			121	34
	25	38			9	2
	22	34			13	4
	35	22			22	15
	50	15			21	9
	21	53			27	6
	27	46			50	17
	19	38			27	15
	18	32			30	42
	27	49			74	28
	26	35			68	39
Fig 1i, left	NCD	HFD		Fig 1i, middle	NCD	HFD		Fig 1i, right	NCD	HFD
	12729	21775			9290	2334			42613	24526.8
	6978	16416.5			9455	2496			35252.4	27786.5
	9436	12844.5			4545	379			38827.6	37881.2
	42444.8	28428			12172	1357.5			33464.8	15851.7
	36598.3	22329.1			13958.5	3930.5
	37544.7	10699.3			7453.5	636			23986.5	43862.6
	26745.5	25609.9							24774.8	12668.9
	14274.5	11098.8							29166.7	30123.9
	18385.9	12518.4
	11729.8	14537.3							77268.5	125605
	14600.4	17071.5							91638.9	113521
									92945.3	115481
									11894	79749.4
									6110.84	15428.1
									8038.55	26351.8
									9902.01	14721.3
									6110.84	36954.2
*denotes outlier

## Sheet: Figure 2
Fig 2a	NCD						HFD
Tnfsf13	0.74	1.01	1.35	0.97	0.79	1.3	1.17	1.66	1.14	0.82	0.79	0.91
Tnfsf13b	0.84	0.76	1.55	0.73	0.83	1.65	1.32	1.18	1.25	1.12	0.82	1.08
Aldh1a1	0.3	2.15	1.57	0.84	0.72	1.63	0.39	0.39	0.19	0.44	0.35	0.56
Aldh1a2	1.18	0.68	1.24	0.63	0.88	1.8	1.59	1.88	0.74	1.51	0.85	1.84
Tgfb1	1.22	0.92	0.89	0.81	0.84	1.48	1.44	1.16	1.58	1.04	0.75	1.08
Il6	1.03	0.91	1.07	0.65	0.99	1.55	1.41	1.86	3.43	2.02	2.3	1.93
Il10	0.78	0.92	1.4	0.7	0.74	1.93	1.4	0.93	1.84	0.83	0.35	0.82
Il21
Il33	0.89	1.27	0.89	0.56	0.85	2.1	2.01	1.41	2	1.64	1.21	1.62
Nos2	0.5	1.21	1.66	0.85	0.88	1.35	3.24	1.4	3.19	2.31	1.37	2.89
Tslp	0.73	1.22	1.13	0.45	1.38	1.62	0.44	0.25	0.7	1.6	2.6	0.23
Lta	0.95	0.79	1.34	0.74	1.4	0.97	2.05	1.09	3.53	1.46	2.3	0.55
Fig 2b	NCD								HFD
Aldh1a1	0.719718	1.19227	1.16537	0.717373	1.64257	0.81286	0.679263	1.53702	0.342936	0.34738	0.433389	0.511691	0.273263	0.359008	0.172831	0.115473
Aldh1a2	0.869054	0.979586	1.17466	1.00663	0.903431	1.13934	0.958691	1.0067	0.5747876*	1.28321	1.24338	1.17256	1.36005	1.29561	1.55982	1.4125
Tgfb1	0.879516	1.06862	1.06398	0.896166	1.25143	1.02002	0.903338	0.96771	0.648391	0.749699	0.602779	0.974668	0.40597	0.651545	0.536095	0.515353
Il5	0.769039	1.0633	1.22291	0.99336	1.98426	0.919764	1.1112	0.496393	0.479984	0.928742	0.932989	0.607593	0.292013	0.415289	0.645317	0.840046
Tnfsf13	0.833258	1.05037	0.976265	0.938998	1.24637	1.03104	0.834892	1.1617	1.09551	0.562682	0.824768	0.418684	0.438394	0.97811	0.9067	1.08265
Tnfsf13b	0.937198	0.865298	1.22083	1.05582	0.95666	0.834867	1.22337	0.979093	0.981102	0.804812	1.07534	0.956136	0.967433	0.474986	0.861369	1.01852
Fig 2c	NCD								HFD
Aldh1a1	1.24011	0.514087	1.22536	1.28009	2.20569	2.36814	0.727726	0.263076	0.829515	0.468425	0.533239	0.243302	0.570771	1.01186	0.847023	0.449262
Tgfb1	0.950017	0.670977	1.15444	1.35891	2.01476	2.27703	0.772665	0.282108	1.18629	0.628824	1.42153	1.17734	0.763094	1.45211	1.12974	0.881514
Il5	1.54276	1.04086	0.93414	0.666648	0.829202	0.335689	2.06212	1.74216	0.547338	0.645878	0.776391	1.66946	1.21246	0.590097	0.366221	0.344828
Fig 2d, left	NCD	HFD		Fig 2d, right	NCD	HFD
	13.4	11			301320	75600
	18.1	9.07			249600	55200
	22.4	10.9			126000	137160
	13	3.99			262600	151300
	7.81	4.19			378200	155820
	7.36	4.84			330600	129750
Fig 2e, left		NCD						HFD							Fig 2e, right		NCD						HFD
	CD11b+ CD11c+	36.3	36.2	32.6	40.2	32.7	35.8	21.5	21.7	29.6	13.9	29.3	30.1			CD11b+ CD11c+	121210	81600	45150	95160	136710	107730	10560	16160	41400	32470	33810	38400
	CD11b+ CD11c-	41.3	43.4	51.6	39.4	37	35.6	39.8	35.7	48.1	29.6	29.9	32.8			CD11b+ CD11c-	118730	92400	44730	108420	163990	170620	22320	16480	45000	60180	55650	62400
Fig 2f, left	NCD	HFD		Fig 2f, right	NCD	HFD
	6.4	3.48			198400	83520
	4.18	4.45			167200	71200
	5.46	6.07			114660	218520*
	2.75	2.6			71500	44200
	3.16	2.56			97960	53760
	2.43	3.32			46170	49800
Fig 2g, left		NCD						HFD							Fig 2g, right		NCD						HFD
	CD103+ CD11b+	54.1	45	47	38.3	38.8	39.7	32.7	33.5	34.8	30.3	29.7	35.3			CD103+ CD11b+	107570	75200	53970	27300	38130	18240	27360	23840	75960*	13430	15960	17550
	CD103+ CD11b-	23.4	28.3	30	30.1	34	25	43	35.3	31.4	43.6	41.7	41.4			CD103+ CD11b-	46500	47200	34440	21580	33170	11590	36000	25120	68400*	19210	22470	20700
	CD103- CD11b+	17.2	16.7	16.8	23.9	20.4	28.6	11.7	18.8	23.8	15	16.4	16.1			CD103- CD11b+	34124.8	27922.4	19262.9	17160	19840	13110	9771.84	13385.6	52007.76*	6630	8820	8100
*denotes outlier

## Sheet: Figure 3
Fig 3a
	Weeks	HFD IgAwt																										HFD IgA-/-
	0	18.4	18.9	18.7	18.7	20.9		17.2	20.9	18.6	16		18.1	17.1	19	18.6		19.8	23.1	20.2	18.3	19.4	20.5	19	18.5			18.6	20.5		21.1	19.5	19.9		16	16.3	16.3	19.7		20.8	20.7	19.8		22.1	19.5	18.3	18.5
	2	25.1	25.8	22.9	22.5	23.2		22.4	23.4	20.5	22.2		21.6	22.7	21.6	24.8		25.6	29.6	23.3	22	22.9	24.8	22.7	22.6			25.7	27.4		22.3	24.6	23.3		22	22.4	23.1	19.9		24	22.4	25.3		23.5	25.8	23.2	21
	4	30	27.4	27.1	25.5	29.6		27.3	25.9	23.7	27		29.5	25.4	24.4	24.9		34.2	24.2	28.8	25.8		26.9	24.3	24.8			32.1	34.3		29.6	26.2	30		21.5	23.5	25.6	27.2		25.4	24.8	28		26.6	23.1	26.7	29
	6	33.1	33.8	30.7	30.6	26.5		30.5	32	27.6	27		36.1	30.3	30.8	30.7		28	33.1	28.6	41.5		28	28.4	31.3			35.6	37.9		33.6	35.4	29.3		28	34.2	25.3	30.6		28.8	31.1	28.9		25.9	31	33.2	32.6
	8	35.5	29.4	37.4	34.8	39.5		29.5	37.4	33.2	35.3		33.4	32.8	39.5	33.9		39.4	32.3	33.3	48.1		36.8	30.8	34.1			43.3	40.5		35.8	39.6	42.6		27.3	31	40	34.2		31.6	32.6	32.2		36.8	34.7	32.4	27
	10	41.7	31.2	39.1	39.5	39.4		36.7	31.4	36.1	40.7		35.3	35.6	34.6	43.1		36.3	48.4	43	35.5		35	42.3	40.1			46.9	45.8		43.6	45.3	38.6		28.3	33.6	42.3	36.9		34.5	32.6	34.3		40.3	35.7	38.2	29
	12	41.1	40	42	39	30.9		34.8	40.2	44.3	39.9		47.2	40.8	39.2	40.9												46.5	45.2		46.9	42.6	48		30	35.8	47.4	39.9
	14	32.9	42.8	43.8	42	42.6		45.5	36.2	42.9	42		41.7	48.6	43.1	42.9												48.1	47.5		44.9	47.6	45		29.6	32.2	42.2	40
Fig 3b		HFD IgAwt					HFD IgA-/-
	Total	40.2	31.3	44.4	39.7	45.4	43.1	42.8	39.8	42.6	35.9
	Heart	0.264	0.251	0.43	0.168	0.197	0.172	0.209	0.17	0.205	0.231
	Lung	0.172	0.411	0.743	0.194	0.198	0.607	0.23	0.191	0.197	0.232
	Kidneys	0.399	0.588	0.609	0.494	0.533	0.47	0.499	0.388	0.544	0.531
	eVAT	0.917	1.0207	1.266	2.126*	1.177	0.95	1.049	1.66	1.823	1.067
	SAT	1.681	1.442	1.656	1.084	1.79	1.673	0.726	2.55	1.651	1.78
	Pancreas	0.21	0.151	0.199	0.164	0.171	0.18	0.225	0.124	0.242	0.256
	Spleen	0.1	0.301	0.287	0.089	0.122	0.287	0.158	0.099	0.133	0.186
	Liver	2.144	1.521	1.639	1.586	2.0519	1.486	1.029	1.716	2.014	2.509
Fig 3c, left	HFD IgAwt	HFD IgA-/-		Fig 3c, right	HFD IgAwt	HFD IgA-/-
	9.2	10.9			2.682	1.8435*
	5.2	8.2*			2.5805	2.902
	10	10.6			2.373	2.5775
	9.1	11.2			2.609	3.548
	10.5	12.5				2.544
	10.35	11.3
	10.3	13.1
	7.1	11.9
	8.3	11.8
	9.6	8.4
	9.2	9.7
	5.8	13
		7.7
		11.6
Fig 3d, left	Min	HFD IgAwt														HFD IgA-/-
	0	9.2	5.2	10	9.1	10.5		10.35	10.3		7.1	8.3	9.6	9.2	5.8	10.9	8.2*	10.6		11.2	12.5	11.3	13.1	11.9	11.8		8.4	9.7	13	7.7	11.6
	15	29.2	16.7	17.7	19.9	23.4		26.4	26		22.8	23.7	25.1	26.2	21.2	33.3	28.2*	33.3		33.3	27.8	30.2	30.4	28.1	27.8		27.5	26.1	32.4	21.3	29.5
	30	27.4	14.7	22.2	23	28.1		27.8	28.4		33.3	33.3	33.1	33.3	26.4	33.3	25.4*	33.3		33.3	30.1	30.8	33.3	28.6	29.3		29.4	25.2	33.3	28.1	33.3
	45	26.7	16.4	22	23.3	32.3		21.8	27.3		33.3	33.3	33.3	33.3	25.7	33.3	23.3*	33.3		33.3	30.3	31.4	33.3	28.5	28.9		31.4	28.8	33.3	31.2	33.3
	60	26.6	16.7	24.5	18.7	27.5		19.9	27.3		33.3	32.9	30.1	30.9	28.4	33.3	21.9*	33.3		33.3	33.3	30.1	33.3	27.1	31.8		25.2	25.6	33.3	33.3	33.3
	75
	90	23.4	9.9	12.55	15.2	26.9		17.1	25.3		31	29.2	25.1	29.9	21.7	33.3	11.9*	29.9		33.3	33.3	27.8	33.3	24.2	26.3		24.2	24.9	33.3	24.2	33.3
	105
	120	14.2	7.4	9.1	10.8	22.9		13.5	21.6		28.2	22	23.7	23.1	16.7	28.1	11.6*	28.1		30.1	26.9	21.4	24.5	20.7	25.1		23.4	23.4	30.1	22.4	29.8
Fig 3d right	HFD IgAwt	HFD IgA-/-		Fig 3e left	min	HFD IgAwt														HFD IgA-/-
	2832	3750			0	0	0	0	0	0		0	0		0	0	0	0	0	0	0*	0		0	0	0	0	0	0		0	0*	0	0	0
	1540				15	-29	-34	-39	-21	-25		-27.7778	-32.3529		-33.0882	-37.6812	-22.4299	-15.5172	-30.6667	-4	-35*	-7		-2.90698	-15.8879	-31.25	-28.0992	-24.7423	-22.6804		-21.6981	-61.7188*	-7.33945	-31.405	-7.07965
	2068	3646			30	-40	-52	-48	-53	-38		-55.5556	-52.9412		-44.8529	-53.6232	-38.3178	-43.1034	-48	-28	-67*	-38		-31.9767	-39.2523	-38.3929	-51.2397	-29.8969	-49.4845		-36.7925	-70.3125*	-43.1193	-45.4545	-38.9381
	2100				45	-49	-52	-69	-54	-39		-58.7302	-60.7843		-41.1765	-44.9275	-35.514	-42.2414	-47.3333	-35	-69*	-43		-32.5581	-47.6636	-46.4286	-52.0661	-34.0206	-45.3608		-28.3019	-57.0313*	-42.2018	-43.8017	-29.2035
	3105	3782			60	-50	-42	-63	-44	-42		-61.1111	-60.7843		-38.2353	-39.8551	-26.1682	-29.3103	-42.6667	-31	-68*	-35		-43.6047	-47.6636	-52.6786	-51.2397	-28.866	-46.3918		-21.6981	-39.0625*	-37.6147	-38.843	-25.6637
		3569			75
	2381	3303			90	-48	-34	-55	-19	-25		-43.6508	-43.1373		-42.6471	-37.6812	-21.4953	-11.2069	-17.3333	-34	-51*	-34		-36.6279	-37.3832	-41.9643	-42.9752	-39.1753	-45.3608		-23.5849	-15.625*	-13.7615	-8.26446	-10.6195
	3000	3669			105
		3014			120	-41	-34	-33	-26	-17		-38.0952	-24.5098		-44.1176	-45.6522	-28.972	-18.1034	-14	-25	-36*	-31		-34.3023	-24.2991	-16.0714	2.47934	2.06186	-8.24742		-27.3585	-34.375*	-26.6055	-22.314	-17.6991
	3497	3260
	3363
	3230	3032
	3400	2948
	2684	3782
		3078
		3724
Fig 3e, right	HFD IgAwt	HFD IgA-/-
	4950	3098
	4545
	5903	3593
	3870
	3480	3606
		4100
	5387	4426
	5221	4380
		3127
	4588	4291
	4755
	3112	2908
	2780
	3580	3048
		3267
		2290
Fig 3f, far left	Weeks	NCD IgAwt					NCD IgA-/-
	0	18.5	18.7	16	17.4	21.3	17.6	19.6	20	18.9	19	22	14.2	15.7
	2	19	20.7	20.3	23.8	20.1	20.7	22.3	21.6	20.4	19.5	20.8	19.7	24
	4	27.3	23.8	23.6	23.5	25	23.9	23.8	24.6	25.6	24.8	21.8	23.7	27.3
	6	24.1	25.8	28.3	23.6	25	27	25.6	24.8	24.5	29.5	25.9	23	26.4
	8	30.1	26.9	27	25.9	25.2	26.3	26.7	27.8	25.6	23.9	27.5	27.3	30.8
	10	28.1	28.2	27.9	31.2	26.2	27.1	26.5	28.8	27.2	28.8	23.9	30.5
	12	28	29.4	28.4	25.9	31.3	30.3	26.9	27.8	27.5	29.2	28.2	24.8
	14	25.6	30	28.8	28.6	28.2	29	28.7	27.7	30.7	24.1	30	27.6
Fig 3f, left middle	NCD IgAwt	NCD IgA-/-		Fig 3f, right middle		NCD IgAwt					NCD IgA-/-								AUC	IgAwt	IgA-/-
	4	3.9			0 min	4	4.7	4.7	4.8	5	3.9	4.3	4	3.5	4.4	4.7	5.4			1232	1777
	4.7	4.3			15	16.4	15.9	18.8	18.3	18.9	14.7	17.1	18.7	16.4	13.6	19.9	17.6			1763	1544
	4.7	4			30	16.9	22.8	19.3	17.3	19.2	22.8	16.9	14.7	23.2	13.4	26.9	16.4			1338	1398
	4.8	3.5			45	11.2	19.7	12.3	17.1	16.6	17.1	15.1	12.5	23.8	13.2	27.1	15.2			1406	2131
	5	4.4			60	9.7	16.8	10.9	12.6	13.1	18.6	15.3	12.4	18.8	11.1	21.1	12			1613	1187
		4.7			75																2270
		5.4			90	7.8	12.2	7.6	7.3	11.2	12.4	10.8	10.1	18.5	7.7	16.8	8.7				1403
					105
					120	5.5	7.2	4.9	5.1	8.3	9.2	7.1	6.5	11.7	4.7	9.8	6.2
Fig 3f, far right		NCD IgAwt					NCD IgA-/-								AUC	IgAwt	IgA-/-
	0 min	0	0	0	0	0	0	0	0	0	0	0	0			3993	4380
	15	-52.9412	-43.6782	-46.4912	-27.957	-49.1228	-52.8302	-36.3636	-7.69231	-30.8411	-40.9836	-23.1579	-14.6789			2848	3281
	30	-53.9216	-45.977	-61.4035	-36.5591	-58.7719	-50	-46.5909	-16.2393	-40.1869	-56.5574	-36.8421	-35.7798			3507	2077
	45	-48.0392	-33.3333	-49.1228	-53.7634	-45.614	-49.0566	-36.3636	-19.6581	-32.7103	-54.0984	-40	-43.1193			3258	2734
	60	-42.1569	-29.8851	-23.6842	-55.914	-35.9649	-46.2264	-39.7727	-22.2222	-24.2991	-45.082	-31.5789	-34.8624			4309	4137
	75																2368
	90	-22.549	-11.4943	-18.4211	-6.45161	-30.7018	-32.0755	-19.3182	-27.3504	-16.8224	-26.2295	-4.21053	-21.1009				2849
	105
	120	-2.94118	1.14942	-4.38596	-2.15054	-18.4211	-6.60377	-1.13636	-6.83761	-8.41121	-4.09836	-2.10526	-1.83486
Fig 3g, far left	PBS Control	WT Gut B cells	IgA-/- Gut B cells		Fig 3g, left middle	PBS Control	WT Gut B cells	IgA-/- Gut B cells
	40.2	44.2	44.5			10	13.8	12.1
	36.5	42.5	44.3			9.2	10.7	12.3
		44.1	42.6				12.1	11.8
		41.3	42.2				10.1	9.2
		40.3	40.8				10.3	11.7
			43.2					11.3
Fig 3g, right middle		PBS Control		WT Gut B cells						IgA-/- Gut B cells								AUC	WT B	IgA-/- B
	0 min	10	9.2	13.8	10.7	12.1		10.1	10.3	12.1	12.3	11.8		9.2	11.7	11.3			3275	3348
	15	17.5	19.7	30	26.6	21.7		20.5	15.2	30.2	27.2	27.2		22.6	21.7	25.4			2931	3266
	30	25.9	23.1	32.3	29.4	22.5		26	22.2	31.7	31.2	33.3		33.3	29.8	31.4			2605	3383
	45	26.7	28.1	32.2	29.9	25.8		29.8	23.3	31.7	30.3	30.1		33.3	32.6	33.3			3057	3245
	60	30	31.1	30.2	27.1	26.8		31.3	20.1	31.3	31.5	33.3		29.8	28.2	33.3			2327	3467
	75																			3674
	90	29.8	27.2	25.3	23.7	20.6		27.1	19.4	26.5	27	27.3		27.8	33.3	33.3
	105
	120	17.8	22.2	21	16.1	16.2		21.3	20.3	23.6	21.6	24.5		22.2	32.3	32.6
Fig 3g, far right		PBS Control		WT Gut B cells						IgA-/- Gut B cells								AUC	WT B	IgA-/- B
	0 min	0	0	0	0	0		0	0	0	0	0		0	0	0			5238	3498
	15	-44.8529	-42.8571	-32.2835	-26.4	-30.4054		-31.9728	-33.3333	-21.8487	-21.9512	-21.0526		-28.4672	-29.927	-21.0843			4212	3780
	30	-62.5	-57.9365	-53.5433	-42.4	-47.2973		-58.5034	-58.3333	-33.6134	-38.2114	-45.1128		-50.365	-45.9854	-42.1687			4895	3784
	45	-66.9118	-67.4603	-58.2677	-48.8	-54.7297		-68.0272	-68.9394	-40.3361	-41.4634	-45.1128		-56.9343	-50.365	-52.4096			5867	5266
	60	-62.5	-65.873	-57.4803	-48	-44.5946		-57.1429	-56.0606	-39.4958	-35.7724	-36.8421		-54.0146	-48.1752	-51.8072			5795	4642
	75																			4771
	90	-45.5882	-51.5873	-46.4567	-36	-45.9459		-58.5034	-53.0303	-31.0924	-38.2114	-37.594		-46.7153	-38.6861	-45.1807
	105
	120	-39.7059	-48.4127	-25.9843	-19.2	-35.1351		-29.932	-35.6061	-15.9664	-20.3252	-10.5263		-40.8759	-33.5766	-34.3373
*denotes outlier

## Sheet: Figure 4
Fig 4a, left	HFD IgAwt	HFD IgA-/-		Fig 4a, right	HFD IgAwt	HFD IgA-/-
	10.3	17.6			152942	591642
	12.9	17.4			163090	814268
		21.8				1247309
	7.65	16.8			56335	571015
	13.1	46.6			111036	910378
	10.9	37.2			630968	1574304
		14.1				837540
	14.9	24.9			397472	772099
	21.9	11.3			670074	398664
	24.9	31.3			559528	1406372
	10.3	15.1			387486	911859
Fig 4b, left	HFD IgAwt														HFD IgA-/-															Fig 4b, right		HFD IgAwt														HFD IgA-/-
CD8+	23.9	25.2		39.2	38.1		31.3		35.8	40.4	53.2	31.1			36.1	43.2	48.3		45.8	70.3		48	29.5		46	36.9	53.1	41.9			CD8+	38541	38979		22083	42305		197493		123614	246587	251228	121283			213583	351764	602450
CD4+	68.7	61.8		48.7	56		56.7		56.7	51.1	33.9	61.5			56.4	51.4	46.2		48.3	21.5		38.8	61.8		43.8	55.3	40.5	45.5			CD4+	94518	112043		27435	62180		357759		225367	342408	189680	238304			333686	418534	576257
+	6.59	8.77		14.9	8.87		10.4		19.9	26.1	38.6	18.3			5.56	4.66	4.93		9.88	20.4		7.51	8.27		27.3	20.2	26.8	30.2			+	13413	10748		8394	9849		65621		68365	115923	151632	45723			32895	37945	61492
Fig 4c, left		HFD IgAwt														HFD IgA-/-														Fig 4c, right		HFD IgAwt														HFD IgA-/-
	IFN	15.7	14		20.4	6.74		2.33		3.94	13.2	11.8	4.85			13.9	14.6	28.8		29.9	32.3		11.6	2.6		21.6	6.82	17	9.51		IFN	14839	15686		5597	4191		8336		8879	45198*	22382	11558			46382	61106	165962*
	IL-17	1.62	2.7		7.96	1.84		1.68		2.39	11	14.1	4.01			3.46	1.82	2.54		2.5	4.39		9.12	10.1		12	7.07	5.91	8.97		IL-17	1578	3070		2184	1144		6010		5386	37665	26745	9556			11546	7617	14637
Fig 4d, left	HFD IgAwt	HFD IgA-/-		Fig 4d, right	HFD IgAwt	HFD IgA-/-
	22.2	31.7			8556	67706
	19.9	32			7757	112564
		66.5				400629
	23.7	59.2			5234	154823
	18.7	59.7			7911	382077
	2.56	15.2			5056	114861
		5.78				14281
	14.5	63.8			17924	222162
	47.9	23.4			118115	31624
	28.9	50			72605	339639
	21.4	28			25955	98554
Fig 4e, left	HFD IgAwt	HFD IgA-/-		Fig 4e, right	HFD IgAwt	HFD IgA-/-
	11.4	14.9			208791	83738
	16.1	23.5			25841	320540
	16.8	13.7			104580	350747
	14	22.8			148680	181397
	23.1	26.4			85378	238867
	15.1	8.1			404620	230291
	11.8	8.03			315296	352003
		17				437682
		11.5				435159
	11.9	12.3			229194	60885
		25.2				153090
		17.8				309631
		9.05				304080
Fig 4f, left		HFD IgAwt											HFD IgA-/-																		Fig 4f, right		HFD IgAwt											HFD IgA-/-
	CD8+	20.9	27.3	19.6		48.6	39.9		23.3	29.3		20.3	24.2	26.9	28.5		46.8	42		22.6	21.4	23.7	22		16.5	18.3		20.3	18.8			CD8+	43637	7054	20498		72258	34066		94276	92382		46526	20265	86225	99963		77638	119434
	CD4+	57.5	38.1	47		18.2	30.2		49.1	46.4		51.2	47.9	38.6	44.4		33.7	33		47.5	54.5	46.6	52.6		44.8	48.1		51.1	53.2			CD4+	120055	9845	49153		27060	25784		198668	146297		117347	40111	123728	155732		61131	78826
	+	10.3	15.6	18.4		24.5	24.1		16.3	13.6		10.8	15.3	19.5	14.6		20.2	18		7.4	15.3	17.5	13.5		25.9	17.4		17.5	16.5			+	21505	4031	19243		36427	20576		65953	42880		24753	12812	62505	51209		36642	42996
Fig 4g, left		HFD IgAwt											HFD IgA-/-																		Fig 4g, right		HFD IgAwt											HFD IgA-/-
	IFN	4.98	3.85	3.56		9.52	9.6		8.68	3.53			4.5	7.21	9.17		16.5	12.7		3.06	4.81	5.28	9.69					3.99	19.7			IFN	5979	379	1750		2576	2475		17244	5164			1805	8921	14281		10087	10011
	IL-17	2.36	1.65	4.41		4.17	2.46					2.86	4.5	7.02	5.4		2.76	4.41							7.94	5.76		5.07	9.72			IL-17	2833	162	2168		1128	634					3356	1805	8686	8410		1687	3476
Fig 4h, left	HFD IgAwt	HFD IgA-/-		Fig 4h, right	HFD IgAwt	HFD IgA-/-
	5.5	6.9			2400	1398
	5.77	7.09			407	6113
	4.51	12.7			924	12695
	5.96	31.7			4307	24611
	8.61	12.8			2933	15288
	5.69	5.65			5364	2941
	4.09	7.26			3778	5469
		7.45				7728
		19.6				18764
		6.06				3809
		21.7				12405
*denotes outlier
[truncated: 8 more columns]

## Sheet: Figure 5
Fig 5a, left	HFD IgAwt	HFD IgA-/-		Fig 5a, right	HFD IgAwt	HFD IgA-/-		Fig 5c, left	HFD IgAwt	HFD IgA-/-		Fig 5c, right	HFD IgAwt	HFD IgA-/-		Fig 5d, left	HFD IgAwt	HFD IgA-/-		Fig 5d, right	HFD IgAwt	HFD IgA-/-
	24	135			38	55			7.63	19.7			27879	38152			5.9	3.03			4107	1860
	21	81			39	100			7.98	26.3			17534	76501
	18	42			120	87			18.7	29.6			36138	84174			6.73	2.15			4992	110
	30	44			78	90												2.08				117
		33			126	106			6.24	25.6			35054	175909*			3.58	1.39			595	1186
	13	45			79	59												1.31				983
	19	37			88	66			24.1	39.7			26505	79129
	6	21			73	105				34.5				69442			6.48	3.84			7061	2986
	12				145	172
	8	37			115	123
	10	88			77	104
		53			133	138
	8	75			123	97		Fig 5e		HFD IgAwt					HFD IgA-/-
	8	34			84	122			Ccl2	0.8207	1.29931	0.937783	1.03403	0.967091	1.21265	2.04692	1.48807	3.29398	2.22	3.50592
	3	20			97	73			Il10	0.968632	1.03238	0.918983	1.09065	0.997721	0.764314	0.545602	0.725784	0.858636	0.927381	0.684471
	9	49			162	70
	5				94	115
	11	13			92	96
	7	78			99	31
	4	15			138	116
	15	41			57	182
	12	117			38	99
	1	40			97	66
		21			103	150
		19			99	65
					47	75
					100	98
					135	80
					105	92
					140	93
					116	183
					184	106
					62	157
					61	48
					130	73
					56	117
					124	103
					130	127
					71	136
					28	52
					129	72
					64	65
					118	131
					102	56
					78	95
					104	40
					104	101
					135	141
					34	72
					136	57
					96	110
					74	115
					107	85
					87	128
					140	86
					92	70
					138	175
					56	158
					51	145
					74	73
					179	48
					64	109
					123	120
					106	147
					95	195
					125	52
						50
					125	117
					119	46
					82
					76	119
					102	107
					93	193
					34	128
					105	101
					36	124
					47	47
					42	28
					24	33
					28	47
					74	58
					134	77
					86	67
					97	61
					103	72
					71	53
					43	135
					54	148
					95
					118	154
					131	136
					100	91
						54
					49	54
					86	100
					88	159
					110	67
					78	89
					81	49
					59	100
					97	53
					143	87
					83	118
					83
					92	50
					107	23
					99	36
					85	35
					105	45
					74	64
						35
					150	33
					169	27
					115	21
					119	48
					193	31
					132	30
					121	49
					154	18
					125	27
					161	61
					201	70
					107
					116
					94
					187
					134
					127
					140
					142
					161
*denotes outlier

## Sheet: Figure 6
Fig 6a, left	Hr	HFD IgAwt						HFD IgA-/-						Fig 6a, right	HFD IgAwt	HFD IgA-/-		Fig 6b	HFD IgAwt	HFD IgA-/-
	0	0	0	0	0	0	0	0	0	0	0	0			3.939	6.215			554.835	818.679
	1	0.947	2.141	0.98	1.394	1.937	1.548	1.699	1.729	3.397	2.112	2.083			6.373	6.097				735.567
	2														3.721	9.656			596.391	623.439
	3														5.739	6.773			568.113	513.033
	4	1.363	1.394	1.174	1.967	1.789	1.174	1.878	1.759	1.908	1.699	2.054			6.558	7.247			574.014	653.192
															4.857				503.443	661.798
Fig 6c	HFD IgAwt	HFD IgA-/-																	398.938	698.928
	45.52	18.601																	523.852	879.168
	37.423	15.62																	504.672	851.382
	34.982	16.643
	44.654	14.142
	44.59	14.213		Fig 6e, far left	HFD IgA-/-	HFD IgA-/- + AB		Fig 6e, left middle	HFD IgA-/-	HFD IgA-/- + AB		Fig 6e, right middle		HFD IgA-/-						HFD IgA-/- + AB							AUC	IgA-/-	IgA-/- + AB		Fig 6e, far right		HFD IgA-/-						HFD IgA-/- + AB							AUC	IgA-/-	IgA-/- + AB
	49.945	10			41.9	32.9			12	6.9			0 min	12	9.8	9.1		9.2	12.6	6.9	8.8	8.2		6.8	7.9			3505	1655			0 min	0	0	0		0	0	0	0	0		0	0			3368	6459
	41.385	14.866			38.5	36.8			9.8	8.8			15	23.9	24.7	22.2		25.3	30.6	19.8	18.4	16.2		20.7	24.2			2542	1808			15	-1	-15.1163	-20.2247		-30.7018	-6.79612	-61.1765	-40.5797	-29.2683		-22.449	-36.7925			3907	6859
	42.073	15.232			34.5	29.9			9.1	8.2			30	31.2	25.8	25.4		28.3	31.6	18.8	18.8	19.4		23.2	27.1			2642	1476			30	-33	-41.8605	-31.4607		-45.614	-32.0388	-56.4706	-55.0725	-60.9756		-40.8163	-52.8302			4441	5003
	26.784	14.866											45	33.3	24.8	25.9		30.1	33.3	17.9	18.9	18.7		20.7	21.4			2943	2054			45	-41	-44.186	-43.8202		-50.8772	-33.9806	-69.4118	-72.4638	-46.3415		-58.1633	-57.5472			4684	5594
	14.431	15.297			36.5	38			9.2	6.8			60	33.3	25.1	26.9		29.2	32.2	17.4	16.4	10.6		17.9	20.8			3458	2119			60	-47	-46.5116	-61.7978		-45.614	-33.9806	-63.5294	-71.0145	-47.561		-60.2041	-64.1509			3124	6226
	26.959	18.601			42.2	38.2			12.6	7.9			75																			75
	23.8	15.62											90	31.4	17.7	19.8		22.4	28.4	8.3	12.3	8.3		16.6	10.6							90	-28	-31.3953	-40.4494		-42.1053	-33.0097	-55.2941	-62.3188	-39.0244		-56.1224	-61.3208
	42.613	16.643											105																			105
	31.085	14.142											120	26.5	16.2	18.1		19.3	23.6	7.7	10.8	7.5		8.9	12.2							120	-23	-26.7442	-26.9663		-32.4561	-18.4466	-37.6471	-57.971	-47.561		-48.9796	-49.0566
	39.625	14.213
	15.647	10		Fig 6f, left	HFD IgA-/- Control	HFD IgA-/- + AB		Fig 6f, right	HFD IgA-/- Control	HFD IgA-/- + AB		Fig 6g, left		HFD IgA-/- Control												HFD IgA-/- + AB
	19.85	14.866			13.6	18.5			287232	303752			CD8+	26.4	25.9	22.4		28.2	31.6		27.1	29.8	30	26.7		24.9	30.2	21.6	25.8		25	25.9		29.5	25	24.1	20.9
	17.709	15.232			19.9	18.2			231994	374156			CD4+	42.6	44.2	55.9		46	41.9		42.9	45.8	55.1	52.9		57.1	55.3	64.4	54.9		55.1	56.6		41.9	58.9	55.8	64.1
	27.617	14.866			16.6	15.3			283229	638469			+	14.9	16.7	12.7		13.7	13.6							11.2	7.74	7.13	10.8		9.56	7.68
	18.897	15.297				26.7				331694
	12.766	15										Fig 6g, right		HFD IgA-/- Control												HFD IgA-/- + AB
	30.472	15			16.5	22			223839	467852			CD8+	75829	60086	63443		63123	36839		43723	44998	33022	69792		75634	112995	137909	85577		116963	173426		55817	76693	46882	43659
	25.532	15.133			23.2	25			116580	669600			CD4+	122361	102541	158325		102966	48847		69215	69157	60651	138276		173442	206908	411174	182100		257786	378994		79279	180688	108549	133902
	18.665	9.899											+	42798	38743	35970		30666	15855							34020	28960	45523	35823		44727	51425
	43.701	8.544			14.2	17.5			161340	189210
	49.068	14.422			14.7	17.9			150998	306770
	55.578	14.866			10.4	17.4			110074	194532
	54.906	18.358			13.6	19.2			261392	208896
	61.326	18.385
	72.145	12.806		Fig 6h, left	HFD IgA-/- Control	HFD IgA-/- + AB		Fig 6h, right	HFD IgA-/- Control	HFD IgA-/- + AB
	67.004	18.601			6.78	9.51			19474	28887
	39.089	28.018			6.75	8.78			15660	32851
	43.427	25			8.51	13.2			24103	84278
	51.862	21.26				16.3				54066
	44.002	14.56
	52.404	16.155			7.89	10.8			17661	50528
	45.059	18.028			5.37	8.58			6260	57452
	56.849	15.811
	40.315	19			5.09	7.93			8212	15004
	44.895	27.295			5.69	14.5			8592	44482
	42.687	36.401			7.94	9.04			8740	17586
	43.3	25.962			7.81	14.2			20415	29663
	33.804	27.785
	25.986	19.235
	32.302	30.232
	25.013	12.042
	33.092	19.416
	37.985
	39.943	19.416
	36.392	10.296
	38.4	24.759
	23.744	21.932
	28.836	20.518
		16.279
	36.773	13.454
	36.605	15.62
	46.235	10.817
	45.061	11.18
	44.682	37.537
	48.434	19.416
	31.341	30.48
	51.307	25.612
	17.018	19.799
	76.156	24.042
	66.209	21.401
	48.777	22.472
	51.143	18.601
	21.011	16.279
	16.134	27.019
	24.659	28.018
	16.385	28.792
	20.438	26.249
	27.358	26.833
	21.338	21.095
	18.681	16.279
	30.914	24.083
	28.661	19.723
	22.031	16.971
	26.419	25.456
	27.569	15.556
	37.101	17.464
	29.693	9.055
	46.696	7.81
	28.851	20.616
	18.316	19.925
	21.984	14.56
	23.815	17.889
	23.009	21.401
	18.458	14.213
	22.479	19.799
	25.184	19.698
	23.393	5.385
	27.664	10.296
	37.101	28.018
	26.224	31.064
	35.719	20.396
	32.972	7.28
	34.418	9
	13.198	18.682
	26.648	13.038
	20.023	10
	20.557	30.806
	13.545	20.248
	25.441	12.042
	17.467	22.472
	18.72	24.083
	39.424	19.799
	49.403	25.612
	40.226	29
	31.472	14.866
	24.365	25.942
	31.472	14.422
	30.474	14.142
	25.462	14.422
		14.765
	15.352	18.028
	19.161	12.083
	15.912	11.402
	20.817	8.062
	39.486	11
	23.766	17.029
	23.684	9
	25.16	14
	21.071	17
	20.478	22.472
	23.558	18.028
	17.559
	22.988	10.296
	29.688	17.205
	32.378	13.038
	27.858	11
	21.362	33.242
	25.567	30.017
	29.188	38.471
	27.536	26.627
	21.033	29
	18.042	31.113
	20.237	24.083
	15.847	31.89
	19.9	30.806
	20.895	32.016
	36.688	39.459
	51.923	43.681
	74.967	36.235
	87.298	22.825
	75.954	43.267
	48.166	23.77
	38.053	16.155
	27.074	15
	18.028	15.524
	25.179	25.298
	17.029	21.095
	25.02	36.674
	15	51.624
	23.022	16.643
	38.626	22.627
	28.178	21.213
	16.553	6.403
		20.809
	60.828	15.62
	53	22.361
	41.761	17.692
	16.279
	53.451	14.422
	25	12.53
	19.026	12.806
	28.443	20.518
	20.1	19.849
	24	21.932
	31.145	15.652
	22	11.662
	27.203	24.187
	28.653	33.838
	30.48	23.77
	30.017	18.385
	26.926	28.636
	29.547	22.561
	57.428	15.811
	47.413	14
	48.765	22.091
	35.355	29.428
	33.015	25.06
	53.254	25.554
	67.956	30.414
	48.26	17.692
	48.01	18.439
	31.765	12.042
	24.042	16.401
	33.615	13.153
	20.616	10.817
	37	17.263
	35.468	27.019
	26.401	9.849
	19	12.806
	18.028	14.866
	12.083	7
	13	9.849
	15	12.806
	15.133	17.464
	11.045	15
	17.72	10.198
	19.313	27.295
	34.438	28
		21.587
		13.928
		18.788
*denotes outlier

## Sheet: Figure 7
Fig 7a	IgAwt	IgA-/-		Fig 7b	IgAwt FT	IgA-/- FT		Fig 7c, left	IgAwt FT					IgA-/- FT						Fig 7c, right	IgAwt FT	IgA-/- FT
	36.1	49.6			6.1	11.4		0 min	6.1	7.4	10.8	9.3	9.5	11.4	6.9	9.8	7.2	15.3			2231	3721
	40.8	38.4			7.4	6.9		15	17.4	23.6	17.2	14.9	16.4	28.6	21	27.3	14.7	33.3			2255	2680
	48.1	49.4			10.8	9.8		30	22	27.5	24.7	23.7	23.8	33.3	25.4	33.3	26.7	33.3			2869	3706
	45.8	40.8			9.3	7.2		45	23.1	22.9	28.2	26.9	26.6	33.3	25.8	33.3	27.6	33.3			2585	2665
	44.6	51.2			9.5	15.3		60	21.9	20.6	29.3	27.5	27.9	33.3	27.6	33.3	29.1	33.3			2648	3861
								75
								90	18.2	14.6	25.3	21.5	21.6	33.1	22.3	33.3	21.1	33.3
								105
								120	13.9	12.5	21.2	17.9	19.9	31	17	31.7	19.2	33.3
Fig 7d, left		IgAwt FT					IgA-/- FT						Fig 7, right	IgAwt FT	IgA-/-FT
	0 min	0	0	0	0	0	0	0	0	0	0			245.3	196.1
	15	-22.8814	-22.3022	-14.2857	-24.4604	-20.5128	-12.6761	-12.037	-10	-2.15827	-17.8571			308.6	79.17
	30	-38.1356	-51.7986	-28.5714	-39.5683	-48.7179	-30.2817	-13.8889	-12.5	-28.0576	-35.7143			312.2	61.25
	45	-43.2203	-61.8705	-44.3878	-49.6403	-52.9915	-38.7324	-12.963	-16.25	-29.4964	-38.5714			241	168.7
	60	-41.5254	-54.6763	-57.1429	-41.7266	-51.2821	-33.0986	-6.48148	-10	-32.3741	-37.1429			317.1	219.3
	75
	90	-33.8983	-36.6906	-48.9796	-25.8993	-41.8803	-24.6479	-11.1111	-3.125	-23.0216	-25
	105
	120	-11.0169	-17.2662	-41.3265	-12.9496	-34.188	-15.493	-8.33333	-1.25	-14.3885	-21.4286
Fig 7f		HFD IgAwt			HFD IgA-/-				Fig 7g		WT Gut B cell			IgA-/- Gut B cell
	Bacteroidales (O)	17.7	12.06	21	25.14	40.05	36.21			Bacteroidetes (P)	10.22	25.14	21.11	30.82	28	25.81
	Rikenellaceae (F)	10.03	3.43	4.54	12.46	11.52	12.48
	Alistipes (G)	10.03	3.43	4.54	12.46	11.52	12.48			Firmicutes (P)	87.56	72.14	75.68	65.81	68.44	71.18
										Bacili (C)	0.73	0.49	0.96	1.55	1.58	1.33
	Bacili (C)	1.77	1.94	0.57	3.27	3.28	3.13			Lactobacillales (O)	0.73	0.49	0.96	1.55	1.58	1.33
	Lactobacillales (O)	1.77	1.94	0.57	3.27	3.28	3.13			Lactobacillaceae (F)	0.09	0.03	0.05	0.44	0.62	0.55
	Lactobacillaceae (F)	0.61	0.31	0.1	2.27	2.43	2.5			Lactobacillus (G)	0.09	0.03	0.05	0.44	0.62	0.55
	Lactobacillus (G)	0.61	0.31	0.1	2.27	2.43	2.5			Clostridiaceae (F)	0.01	0	0.02	0.11	0.06	0.25
										Clostridium sensu stricto (G)	0.01	0	0.02	0.11	0.06	0.25
	Clostridia (C)	59.05	62.24	52.28	46.85	31.94	34.37			Lachnospiraceae (F)	9.79	8.63	8.03	8.74	6.38	5.67
	Clostridium XIVb (G)	1.06	1.98	1.32	0.67	0.77	0.73			Acetatifactor (G)	0.05	0.01	0.01	0.11	0.09	0.39
										Clostridium XIVb (G)	0.01	0.27	0.35	1.59	1.47	0.82
	Erysipelotrichia (C)	0.77	0.07	0.09	0	0	0.1			Erysipelotrichia (C)	0.92	0.98	2.01	2.04	3.43	5.83
	Erysipelotrichales (O)	0.77	0.07	0.09	0	0	0			Erysipelotrichales (O)	0.74	0.94	1.85	2.04	3.43	5.83
	Erysipelotrichaceae (F)	0.77	0.07	0.09	0	0	0			Erysipelotrichaceae (F)	0.74	0.94	1.85	2.04	3.43	5.83
	Clostridium XVIII (G)	0.77	0.06	0.06	0	0	0			Clostridium XVIII (G)	0.74	0.94	1.85	2.04	3.43	5.83
	Proteobacteria (P)	0	0.03	0.01	1.36	1.85	1.93			Proteobacteria (P)	0	0	0	0.04	0.02	0.03
	Deltaproteobacteria (C)	0	0	0	1.36	1.85	1.93			Gammaproteobacteria (C)	0	0	0	0.04	0.02	0.03
	Desulovibronales (O)	0	0	0	1.36	1.85	1.93			Pseudomonadales (O)	0	0	0	0.03	0.02	0.02
										Pseudomonadaceae (F)	0	0	0	0.03	0.02	0.02
										Pseudomonas (G)	0	0	0	0.03	0.02	0.02
Fig 7h	NCD	HFD		Fig 7i	NCD	HFD		Fig 7j, left		NCD					HFD
	41.2	61.7			26.9	27.6			Tfr	1.02	2.36	1.73	0.99	3.39	2.55	1.83	1.64	1.39
	32.2	53.2			13.9	32.8			Tfh	4.47	6.2	2.15	3.23	6	6.82	5.59	7	6.73
	32.5	75.2			11.8	33.8
	33.5	62.5			26.4	34.8		Fig 7j, right		NCD					HFD
									Tfr	6441.91	11715	11813.1	10699.9	31276.1	23370.8	23716.8	14268	17155.4
					16.5	18			Tfh	28230.7	30776.8	14681.1	34909.8	55356	62505.3	72446.4	60900	83061.7
					9.43	24.3
					8.85	24.2
					17.2	25.6
*denotes outlier

## Sheet: Figure 8
Fig 8a, left	HFD	HFD + Metformin		Fig 8a, right	HFD	HFD + Metformin
	2.1	3.58			2822.4	5069.28
	2.27	5.2			6639.75	4268.52
	2.66	4.54			4181.52	5427.57
	4.37	3.81			15644.6	6522.72
	2.32	4			2488.9	1500
Fig 8b, left	HFD	HFD + Metformin		Fig 8b, right	HFD	HFD + Metformin
	1.66	4.92			2231.04	6272.88
	1.35	2.98			3948.75	2446.19
	1.74	5.11			2735.28	6109.01
	1.83	1.32			6551.4	2259.84
	2.17	3.94			2327.98	1477.5
Fig 8c, left	HFD	HFD + Metformin		Fig 8c, right	HFD	HFD + Metformin
	0.2	0.8			2438.8	49766.4
	0.23	0.41			12035	20302.4
	0.24	0.69			3255.84	23101.2
	0.31	0.44			3338.39	9215.36
	0.49	0.67			11980.5	20188.4
Fig 8d, left	HFD	HFD + Metformin		Fig 8d, right	HFD	HFD + Metformin
	0.13	0.45			1585.22	27993.6
	0.14	0.28			7325.64	13865
	0.16	0.54			2170.56	18079.2
	0.43	0.27			4630.67	5654.88
	0.51	0.46			11980.5	13860.7
Fig 8e	HFD	HFD + Metformin
	1241	2729.67
	3461.33	2333
	2119.33	5123
	2398	4316.33
	1112	2267.33
Fig 8f, left	Baseline	1M		Fig 8f, middle	Baseline	1M		Fig 8f, right	Baseline	1M		Fig 8g	Baseline	1M
	153.1	134.1			47.6	41.6			9.13	3			79951	116103
	169	142.1			49.83	43.36				83.7*			8865.2	28399.5
	123.6	102.7			42.8	35.1			15.3*	6.6			23119.7	40717.5
	168.3	144.3			60.7	52				3.1			13160	76005
	130	110.2			47.8	40.5			2.2	0.8			35237.8	10421.6
	118	104.3			45.6	30.8			8.8	2.8			250140	254642
	115	103.2			41.6	37.5			6.4	1.7			134175	143108
	130.2	115.2			50.9	45			3.9	1.4			67816.3	15565.3
	120	111.5			44.1	40.9			10.1				34843.7	1640.67
	113	101.6			45.4	40.7			4.4	1.8			78618.3	204820
	130.8	119.2			53.6	48.9			4.5	2.6			21261.7	99358.3
	118.3	110.2			44	40.97			5.63	2.5			16991.7	248042
	114.7	98.8			41.6	35.6			3.13	0.8			7955	4007.7
	99	87.8			40.16	35.62			5.18	2.1			367	67550
*denotes outlier

## Sheet: Supp Fig 1
Sfig 1a,far left	NCD	HFD		Sfig 1a, middle left		NCD	HFD		Sfig 1a, middle		NCD			HFD				Sfig 1a, middle right		NCD	HFD		Sfig 1a, far right		NCD	HFD
	53.2	68.1				4.99	6.57			B220-	4.36	3.63	11.1	3.24	5.1	9.73				19.2	12.3				6.71	13.2
	35.3	61.5				5.65	5.67			B220+	0.65	2.86	1.27	0.35	0.94	1.4				11.2	8.04				6.71	8.23
	18.2	40.2				7.46	6.6													26.9	8.39				23.1	20.1
																				3.82	3.09				6.48	4.49
																				7.11	5.79				15.1	9.14
Sfig 1b,far left				Sfig 1b, middle left					Sfig 1b, middle		NCD			HFD				Sfig 1b, middle right		NCD	HFD		Sfig 1a, far right		NCD	HFD
	NCD	HFD				NCD	HFD			B220-	59537	17310	18503	7275	37337	23031				675800	177660				45260	23310
	1365538	224526				68140	14751			B220+	387	495	235	25	351	322				229140	158720				15390	13120
	476868	732096				26943	41510													267750	78430				62100	15870
	166698	236698				12436	15622													34973	51425				2260.45	2295
																				46912.5	58387.5				7087.5	5400
Sfig 1c,far left				Sfig 1c, middle left					Sfig 1c, middle		NCD			HFD				Sfig 1c, middle right		NCD	HFD		Sfig 1c, far right	NCD	HFD
	NCD	HFD				NCD	HFD			B220-	9.99	8.08	7.02	3.92	2.23	7.78				17.3	8.1			11.9	11.4
	33.7	49				6.97	5.89			B220+	2.94	2.2	1.5	0.92	1.65	2.24				11.5	7.3			8.85	4.18
	46.8	63.1				6.52	6													19.3	13.1*			13	13.7
	37.2	39.6				6.44	9.39													9.24	7.13			10.5	4.45
																				6.81	6.21			12.6	19.9
Sfig 1d,far left				Sfig 1d, middle left					Sfig 1d, middle		NCD			HFD				Sfig 1d, middle right		NCD	HFD		Sfig 1d, far right	NCD	HFD
	NCD	HFD				NCD	HFD			B220-	27987	32558	16781	12063	17367	26742				308040	78600			36720	9000
	280148	307720				19526	18125			B220+	823	716	252	111	287	599				186900	151470			16450	6270
	402948	778780				26272	46727													205470	185850			26730	25550
	239047	343728				15395	32276													109862	92575			11475	4200
																				49887.5	119625			6337.5	23650
*denotes outlier

## Sheet: Supp Fig 2
Sfig 2a		NCD					HFD						Sfig 2b		NCD						HFD
	Tnfsf13	0.81	1.12	1.09	1.06165	0.941934	2.30802	1.45183	1.00023	1.66631	1.44313			Aldh1a1	0.640003	1.80341	0.866413	1.15214	1.30278	0.666232	1.26274	0.884629	0.951983	1.02183	2.21841	1.61936
	Tnfsf13b	0.932023	0.880468	1.2186	0.951046	1.05147	0.800886	1.32256	1.52923	0.784082	1.30915			Aldh1a2	1.09985	0.993114	0.915522	1.15214	1.30278	0.666232	0.982682	1.75639	1.52716	1.02183	2.21841	1.61936
	Aldh1a1	0.879122	0.874095	1.30134	0.791664	1.26316	0.513019	0.524439	0.792774	0.245886	0.55609			Tgfb1	1.55396	0.753903	0.853581	0.628326	2.17096	0.7331	1.48612	1.70353	1.34317	1.92352	1.1134	3.53033*
	Aldh1a2	1.08269	0.607378	1.52068	0.578953	1.72726	0.513215	1.36729	1.27559	0.866729	0.939149			Il5	1.76076	0.80903	0.701998	0.895126	0.634592	1.76044	0.469105	1.11073	0.826725	1.22999	0.458201	1.01033
	Tgfb1	1.38246	0.836237	0.865006	1.12664	0.887595	0.677624	1.47766	2.64195	1.04081	1.45103			Tnfsf13	1.18417	0.838434	1.0072	1.26402	0.974302	0.811991	2.2506	1.09742	1.38025	0.894742	1.46305	1.50939
	Il6	0.699896	1.27661	1.1192	0.627297	1.59414	1.92961	1.41261	2.66918	3.69644	1.94489			Tnfsf13b	1.37308	0.891556	0.816874	0.90057	0.966471	1.14893	2.28607	1.13422	1.6828	1.59225	1.12238	2.4748
	Il10	2.17883	0.7851	0.584591	1.03413	0.966994	0.867847	1.79553	2.03571	0.822546	1.06496
	Il21
	Il33	0.867847	1.79553	2.03571	0.822546	1.06496	0.654079	1.06401	1.86615	0.577748	0.974218
	Nos2	0.737579	1.01533	1.33531	0.779394	1.28305	3.77329	6.90559	17.609	12.4384	8.81912
	Tslp	0.385747	1.47189	1.76126	0.9336	1.07112	51.86537*	1.20088	2.50651	13.9196	2.91731
	Lta	1.05332	0.896313	1.0592	1.20186	0.83204	10.8899	1.31514	2.5968	6.1721	2.09738
Sfig 2c		NCD						HFD
	Aldh1a1	1.08912	0.973308	0.943351	0.820043	1.28346	0.950124	0.408241	0.377953	1.12847	0.99429	0.90172
	Tgfb1	1.03661	0.845761	1.14061	0.527164	1.40435	1.35076	0.433664	0.226455	1.44199	1.59832	0.608014
	Il5	0.946181	0.700795	1.50812	1.54012	0.820441	0.791403	2.48662	1.60448	0.513341	0.286836	1.20917
Sfig 2d, left	NCD	HFD		Sfig 2d, right		NCD	HFD		Sfig 2e, left		NCD						HFD							Sfig 2e, right		NCD						HFD
	6.6	6.32				437400	121670			CD11b+ CD11c+	32.1	23	28.6	48.6	28.3	37.8	35.6	51.5	35.4	28.5	29.4	30.9			CD11b+ CD11c+	212400	102600	88640	151320	68600	85320	34500	46480	39160	110250	101920	76800
	7.98	7.6				362250	158200			CD11b+ CD11c-	38.8	62.2	53.2	41	40.7	49.5	44.3	28.5	34.5	26.9	33.6	32.7			CD11b+ CD11c-	179400	147150	116160	210600	176400	176960	32660	53200	41360	137200	56420	74880
	4.02*	6.78				234880	126720
	7.29	5.29				514800	309680
	8.05	5.65				279300	197600
	7.34	5.76				317580	216960
Sfig 2f, left	NCD	HFD		Sfig 2f, right		NCD	HFD		Sfig 2g, left		NCD						HFD							Sfig 2f, right		NCD						HFD
	3.66	5.52				219600	126960			CD103+ CD11b+	39.5	25.3	27.6	36.5	41.3	41.7	38.2	41.6	34.9	33.6	30.2	31.8			CD103+ CD11b+	87000	40950	31680	61620	33250	59250	48530	79800	42460	53410	34840	29440
	3.61	6.85				162450	191800			CD103+ CD11b-	14.4	15.8	10.7	27.3	21.9	25.8	14.2	14.2	16.3	27.4	28.3	27.2			CD103+ CD11b-	31800	25650	12480	46020	17500	37130	17940	27160	19800	43610	32760	25280
	3.61	5.53				115520	121660			CD103- CD11b+	22.6	30.9	38.8	19	21.3	16.9	21.4	25.8	22.2	22.5	27.5	21.7			CD103- CD11b+	49800	50400	44800	31980	17150	24490	27140	49280	27060	35770	31720	20160
	2.17	3.26				169260	159740
	2.3	4.44				80500	115440
	1.8	2.9				142200	92800
Sfig 2h		NCD			HFD
	aldh1a1	0.842521	1.07569	1.1034	0.747228	1.4579	0.878402
	aldh1a2	1.08944	1.01593	0.903508	1.07677	1.10401	0.846944
	tgfb1	0.362296	2.1781	1.26724	2.64561	1.14452	1.43931
	il5	0.795317	1.13556	1.10726	1.27103	1.48533	1.06249
	tnfsf13	0.874337	1.06007	1.07891	0.966534	0.841822	0.884525
	tnfsf13b	0.852766	1.08383	1.08196	0.882265	0.86133	0.961291
Sfig 2i, left	NCD	HFD		Sfig 2i, right	NCD	HFD		Sfig 2j, left		NCD			HFD				Sfig 2j, right		NCD			HFD
	7.69	7.34			99970	183500			CD11b+ CD11c+	7.72	7.69	7.02	9.86	8.54	6.44			CD11b+ CD11c+	7670	2840	6460	18000	11200	13330
	9.28	9.31			37120	130340			CD11b+ CD11c-	43	51.2	50.5	47.9	50.9	51.3			CD11b+ CD11c-	43030	19000	46740	88000	66360	106855
	9.74	9.68			92530	208120
Sfig 2k, left	NCD	HFD		Sfig 2k, right	NCD	HFD		Sfig 2l, left		NCD			HFD				Sfig 2l, right		NCD			HFD
	3.3	1.76			42900	44000			CD103+ CD11b+	47	40	42.3	40.5	39.5	36.9			CD103+ CD11b+	20150	3840	12160	17750	10640	13975
	2.4	1.92			9600	26880			CD103+ CD11b-	14	12.2	13.4	11.4	11.5	13.2			CD103+ CD11b-	5980	1160	3895	5000	3080	4945
	3.03	1.77			28785	38055			CD103- CD11b+	31.4	36.2	34.9	35.9	36.3	35.2			CD103- CD11b+	13520	3480	10070	15750	9800	13330
Sfig 2m		NCD					HFD
	aldh1a1	0.838059	1.46758	0.629072	0.931127	1.38808	1.50347	1.55738	1.40647	0.128536	1.90207
	aldh1a2	0.838939	1.13415	1.4185	0.93446	0.792882	0.45588	0.470565	0.618028	0.574251	0.631823
	tgfb1	0.696189	0.917286	1.53177	1.6061	0.636507	0.433627	0.264497	0.606569	0.541386	1.0836
	il5	0.441213	0.566414	1.18212	1.39416	2.42798	1.79567	2.37825	2.32129	1.78375	1.50568
	tnfsf13	0.49241	1.11408	1.16001	1.34823	1.16555	0.860568	0.679289	0.627459	0.539978	1.28352
	tnfsf13b	0.697712	0.959842	1.21897	0.912154	1.34296	1.13797	0.815628	0.906467	0.799021	0.931008
Sfig 2n, left	NCD	HFD		Sfig 2n, right	NCD	HFD		Sfig 2o, left		NCD					HFD						Sfig 2o, right		NCD					HFD
	0.67	0.53			9380	12720			CD11b+ CD11c+	39.7	68.8	43	72.2	46.5	43.5	35	47.7	33.6	36.2			CD11b+ CD11c+	3780	259.7	8750	405	518	5520	65	110	253	111
	0.71	0.36			376.3	180			CD11b+ CD11c-	16.4	15.1	16.2	16.2	10.6	12.9	14.3	14.1	19.5	18.6			CD11b+ CD11c-	1540	58.3	3290	91	118	1656	26	32.56	147	57
	0.58	0.52			20300	228.8
	0.76	1			561	753
	0.83	0.38			1113	307
Sfig 2p, left	NCD	HFD		Sfig 2p, right	NCD	HFD		Sfig 2q, left		NCD					HFD						Sfig 2q, right		NCD					HFD
	1.42	0.99			19880	23760			CD103+ CD11b+	33.8	31.7	27.3	38.1	23.3	29.4	34.1	31.2	32.6	23.4			CD103+ CD11b+	6720	169.6	14350	159	591	6960	165	114.4	166	96
	1.02	0.96			540.6	480			CD103+ CD11b-	46.3	49.9	53.1	48	55.6	43.6	36.6	39	38.1	37.8			CD103+ CD11b-	9240	270.3	28000	200	1408	10320	175	140.8	194	155
	1.5	0.82			52500	360.8			CD103- CD11b+	7.84	8.35	6.03	8.39	8.29	11.6	14.2	13.4	18.9	22.9			CD103- CD11b+	1540	45.05	3185	35	210	2640	70	48.4	96	94
	0.59	0.74			417	509
	1.94	0.55			2532	410
*denotes outlier

[truncated: 7 more sheets: Supp Fig 3, Supp Fig 4, Supp Fig 5, Supp Fig 6, Supp Fig 7, Supp Fig 8, Supp Fig 9]
